# Supplementary material for: Zika virus causes placental pyroptosis and associated adverse fetal outcomes by activating GSDME
Source: eLife. 2022 Aug 16;11:e73792. doi: 10.7554/eLife.73792 (PMC9381041; doi:10.7554/eLife.73792)
Supplement: Figure 1—source data 1. [file elife-73792-fig1-data1.zip]

Archive with 25 entries (20 files):
- Figure 1-source data 1/
- Figure 1-source data 1/Fig 1A/
- Figure 1-source data 1/Fig 1A/Fig 1A mock.tif
- Figure 1-source data 1/Fig 1A/Fig 1A zikv.tif
- Figure 1-source data 1/Fig 1B.xlsx
- Figure 1-source data 1/Fig 1C/
- Figure 1-source data 1/Fig 1C/Figure 1C GAPDH-labeled.tif
- Figure 1-source data 1/Fig 1C/Figure 1C GAPDH-raw.tif
- Figure 1-source data 1/Fig 1C/Figure 1C GSDME-labeled.tif
- Figure 1-source data 1/Fig 1C/Figure 1C GSDME-RAW.tif
- Figure 1-source data 1/Fig 1C/Figure 1C NS5-labeled.tif
- Figure 1-source data 1/Fig 1C/Figure 1C NS5-raw.tif
- Figure 1-source data 1/Fig 1D/
- Figure 1-source data 1/Fig 1D/Figure 1D GAPDH-labeled.tif
- Figure 1-source data 1/Fig 1D/Figure 1D GAPDH-raw.tif
- Figure 1-source data 1/Fig 1D/Figure 1D GSDME-labeled.tif
- Figure 1-source data 1/Fig 1D/Figure 1D GSDME-raw.tif
- Figure 1-source data 1/Fig 1D/Figure 1D ns5-labeled.tif
- Figure 1-source data 1/Fig 1D/Figure 1D ns5-raw.tif
- Figure 1-source data 1/Fig 1E/
- Figure 1-source data 1/Fig 1E/fig 1e gsdme-ko mock.tif
- Figure 1-source data 1/Fig 1E/fig 1e gsdme-ko zikv.tif
- Figure 1-source data 1/Fig 1E/fig 1e jeg3 mock.tif
- Figure 1-source data 1/Fig 1E/fig 1e jeg3 zikv.tif
- Figure 1-source data 1/Fig 1F.xlsx
