# Supplementary material for: Zika virus causes placental pyroptosis and associated adverse fetal outcomes by activating GSDME
Source: eLife. 2022 Aug 16;11:e73792. doi: 10.7554/eLife.73792 (PMC9381041; doi:10.7554/eLife.73792)
Supplement: Figure 2—source data 1. [file elife-73792-fig2-data1.zip]

Archive with 52 entries (48 files):
- Figure 2-source data 1/
- Figure 2-source data 1/Fig 2A/
- Figure 2-source data 1/Fig 2A/293 mock.tif
- Figure 2-source data 1/Fig 2A/293 zikv.tif
- Figure 2-source data 1/Fig 2A/a549 mock.tif
- Figure 2-source data 1/Fig 2A/a549 zikv.tif
- Figure 2-source data 1/Fig 2A/hela mock.tif
- Figure 2-source data 1/Fig 2A/hela zikv.tif
- Figure 2-source data 1/Fig 2A/huh7 mock.tif
- Figure 2-source data 1/Fig 2A/huh7 zikv.tif
- Figure 2-source data 1/Fig 2A/shsy5y mock.tif
- Figure 2-source data 1/Fig 2A/shsy5y zikv.tif
- Figure 2-source data 1/Fig 2B.xlsx
- Figure 2-source data 1/Fig 2C/
- Figure 2-source data 1/Fig 2C/Figure 2C A549 GAPDH-labeled.tif
- Figure 2-source data 1/Fig 2C/Figure 2C A549 GAPDH-raw.tif
- Figure 2-source data 1/Fig 2C/Figure 2C A549 GSDME-labeled.tif
- Figure 2-source data 1/Fig 2C/Figure 2C A549 GSDME-raw.tif
- Figure 2-source data 1/Fig 2C/Figure 2C A549 NS5-labeled.tif
- Figure 2-source data 1/Fig 2C/Figure 2C A549 NS5-raw.tif
- Figure 2-source data 1/Fig 2C/Figure 2C HEK-293T GAPDH-labeled.tif
- Figure 2-source data 1/Fig 2C/Figure 2C HEK-293T GAPDH-raw.tif
- Figure 2-source data 1/Fig 2C/Figure 2C HEK-293T GSDME-labeled.tif
- Figure 2-source data 1/Fig 2C/Figure 2C HEK-293T GSDME-raw.tif
- Figure 2-source data 1/Fig 2C/Figure 2C HEK-293T NS5-labeled.tif
- Figure 2-source data 1/Fig 2C/Figure 2C HEK-293T NS5-raw.tif
- Figure 2-source data 1/Fig 2C/Figure 2C HeLa GAPDH-labeled.tif
- Figure 2-source data 1/Fig 2C/Figure 2C HeLa GAPDH-raw.tif
- Figure 2-source data 1/Fig 2C/Figure 2C HeLa GSDME-labeled.tif
- Figure 2-source data 1/Fig 2C/Figure 2C HeLa GSDME-raw.tif
- Figure 2-source data 1/Fig 2C/Figure 2C HeLa NS5-labeled.tif
- Figure 2-source data 1/Fig 2C/Figure 2C HeLa NS5-raw.tif
- Figure 2-source data 1/Fig 2C/Figure 2C Huh-7  GAPDH-labeled.tif
- Figure 2-source data 1/Fig 2C/Figure 2C Huh-7  GAPDH-raw.tif
- Figure 2-source data 1/Fig 2C/Figure 2C hUH-7  GSDME-labeled.tif
- Figure 2-source data 1/Fig 2C/Figure 2C hUH-7  GSDME-raw.tif
- Figure 2-source data 1/Fig 2C/Figure 2C Huh-7  NS5-labeled.tif
- Figure 2-source data 1/Fig 2C/Figure 2C Huh-7  NS5-raw.tif
- Figure 2-source data 1/Fig 2C/Figure 2C SH-SY5Y GAPDH-labeled.tif
- Figure 2-source data 1/Fig 2C/Figure 2C SH-SY5Y GAPDH-raw.tif
- Figure 2-source data 1/Fig 2C/Figure 2C SH-SY5Y GSDME-labeled.tif
- Figure 2-source data 1/Fig 2C/Figure 2C SH-SY5Y GSDME-raw.tif
- Figure 2-source data 1/Fig 2C/Figure 2C SH-SY5Y NS5-labeled.tif
- Figure 2-source data 1/Fig 2C/Figure 2C SH-SY5Y NS5-raw.tif
- Figure 2-source data 1/Fig 2E.xlsx
- Figure 2-source data 1/Fig 2F/
- Figure 2-source data 1/Fig 2F/Figure 2F GAPDH-labeled.tif
- Figure 2-source data 1/Fig 2F/Figure 2F GAPDH-raw.tif
- Figure 2-source data 1/Fig 2F/Figure 2F GSDME-labeled.tif
- Figure 2-source data 1/Fig 2F/Figure 2F GSDME-raw.tif
- Figure 2-source data 1/Fig 2F/Figure 2F NS5-labeled.tif
- Figure 2-source data 1/Fig 2F/Figure 2F NS5-raw.tif
