# Supplementary material for: Zika virus causes placental pyroptosis and associated adverse fetal outcomes by activating GSDME
Source: eLife. 2022 Aug 16;11:e73792. doi: 10.7554/eLife.73792 (PMC9381041; doi:10.7554/eLife.73792)
Supplement: Figure 2—figure supplement 1—source data 1. [file elife-73792-fig2-figsupp1-data1.zip]

Archive with 71 entries (62 files):
- Figure 2-figure supplement 1-source data/
- Figure 2-figure supplement 1-source data/1a/
- Figure 2-figure supplement 1-source data/1a/Figure 2-figure supplement 1 GAPDH-labeled.tif
- Figure 2-figure supplement 1-source data/1a/Figure 2-figure supplement 1 GAPDH-raw.tif
- Figure 2-figure supplement 1-source data/1a/Figure 2-figure supplement 1 GSDME-labeled.tif
- Figure 2-figure supplement 1-source data/1a/Figure 2-figure supplement 1 GSDME-raw.tif.tif
- Figure 2-figure supplement 1-source data/1b/
- Figure 2-figure supplement 1-source data/1b/293/
- Figure 2-figure supplement 1-source data/1b/293/293 24.tif
- Figure 2-figure supplement 1-source data/1b/293/293 24_DAPI.tif
- Figure 2-figure supplement 1-source data/1b/293/293 24_GFP.tif
- Figure 2-figure supplement 1-source data/1b/293/293 48.tif
- Figure 2-figure supplement 1-source data/1b/293/293 48_DAPI.tif
- Figure 2-figure supplement 1-source data/1b/293/293 48_GFP.tif
- Figure 2-figure supplement 1-source data/1b/293/293 72.tif
- Figure 2-figure supplement 1-source data/1b/293/293 72_DAPI.tif
- Figure 2-figure supplement 1-source data/1b/293/293 72_GFP.tif
- Figure 2-figure supplement 1-source data/1b/293/293 con.tif
- Figure 2-figure supplement 1-source data/1b/293/293 con_DAPI.tif
- Figure 2-figure supplement 1-source data/1b/293/293 con_GFP.tif
- Figure 2-figure supplement 1-source data/1b/a549/
- Figure 2-figure supplement 1-source data/1b/a549/a549 24h.tif
- Figure 2-figure supplement 1-source data/1b/a549/a549 24h_DAPI.tif
- Figure 2-figure supplement 1-source data/1b/a549/a549 24h_GFP.tif
- Figure 2-figure supplement 1-source data/1b/a549/a549 72.tif
- Figure 2-figure supplement 1-source data/1b/a549/a549 72_DAPI.tif
- Figure 2-figure supplement 1-source data/1b/a549/a549 72_GFP.tif
- Figure 2-figure supplement 1-source data/1b/a549/e549 48.tif
- Figure 2-figure supplement 1-source data/1b/a549/e549 48_DAPI.tif
- Figure 2-figure supplement 1-source data/1b/a549/e549 48_GFP.tif
- Figure 2-figure supplement 1-source data/1b/hela/
- Figure 2-figure supplement 1-source data/1b/hela/hela 24h.tif
- Figure 2-figure supplement 1-source data/1b/hela/hela 24h_DAPI.tif
- Figure 2-figure supplement 1-source data/1b/hela/hela 24h_GFP.tif
- Figure 2-figure supplement 1-source data/1b/hela/hela 48.tif
- Figure 2-figure supplement 1-source data/1b/hela/hela 48_DAPI.tif
- Figure 2-figure supplement 1-source data/1b/hela/hela 48_GFP.tif
- Figure 2-figure supplement 1-source data/1b/hela/hela 72.tif
- Figure 2-figure supplement 1-source data/1b/hela/hela 72_DAPI.tif
- Figure 2-figure supplement 1-source data/1b/hela/hela 72_GFP.tif
- Figure 2-figure supplement 1-source data/1b/huh7/
- Figure 2-figure supplement 1-source data/1b/huh7/huh 24.tif
- Figure 2-figure supplement 1-source data/1b/huh7/huh 24_DAPI.tif
- Figure 2-figure supplement 1-source data/1b/huh7/huh 24_GFP.tif
- Figure 2-figure supplement 1-source data/1b/huh7/huh 72.tif
- Figure 2-figure supplement 1-source data/1b/huh7/huh 72_DAPI.tif
- Figure 2-figure supplement 1-source data/1b/huh7/huh 72_GFP.tif
- Figure 2-figure supplement 1-source data/1b/huh7/huh7 48.tif
- Figure 2-figure supplement 1-source data/1b/huh7/huh7 48_DAPI.tif
- Figure 2-figure supplement 1-source data/1b/huh7/huh7 48_GFP.tif
- Figure 2-figure supplement 1-source data/1b/jeg3/
- Figure 2-figure supplement 1-source data/1b/jeg3/jeg3 24 GFP.tif
- Figure 2-figure supplement 1-source data/1b/jeg3/jeg3 24.tif
- Figure 2-figure supplement 1-source data/1b/jeg3/jeg3 24_DAPI.tif
- Figure 2-figure supplement 1-source data/1b/jeg3/jeg3 48.tif
- Figure 2-figure supplement 1-source data/1b/jeg3/jeg3 48_DAPI.tif
- Figure 2-figure supplement 1-source data/1b/jeg3/jeg3 48_GFP.tif
- Figure 2-figure supplement 1-source data/1b/jeg3/jeg372.tif
- Figure 2-figure supplement 1-source data/1b/jeg3/jeg372_DAPI.tif
- Figure 2-figure supplement 1-source data/1b/jeg3/jeg372_GFP.tif
- Figure 2-figure supplement 1-source data/1b/shsy5y/
- Figure 2-figure supplement 1-source data/1b/shsy5y/shsy5y 48.tif
- Figure 2-figure supplement 1-source data/1b/shsy5y/shsy5y 48_DAPI.tif
- Figure 2-figure supplement 1-source data/1b/shsy5y/shsy5y 48_GFP.tif
- Figure 2-figure supplement 1-source data/1b/shsy5y/shsy5y 72.tif
- Figure 2-figure supplement 1-source data/1b/shsy5y/shsy5y 72_DAPI.tif
- Figure 2-figure supplement 1-source data/1b/shsy5y/shsy5y 72_GFP.tif
- Figure 2-figure supplement 1-source data/1b/shsy5y/shsy5y24.tif
- Figure 2-figure supplement 1-source data/1b/shsy5y/shsy5y24_DAPI.tif
- Figure 2-figure supplement 1-source data/1b/shsy5y/shsy5y24_GFP.tif
- Figure 2-figure supplement 1-source data/1c.xlsx
