# Supplementary material for: Zika virus causes placental pyroptosis and associated adverse fetal outcomes by activating GSDME
Source: eLife. 2022 Aug 16;11:e73792. doi: 10.7554/eLife.73792 (PMC9381041; doi:10.7554/eLife.73792)
Supplement: Figure 2—figure supplement 1—source data 1. [file elife-73792-fig2-figsupp1-data1.zip › Figure 2-figure supplement 1-source data/1c.xlsx]

## Sheet: Sheet1
				JEG-3			A549			Huh-7			HeLa			SH-SY5Y			HEK 293T
			12	10800	10200	8000	40000	44000	35000	20000	25000	18000	50000	60000	40000	30000	20000	50000	100000	50000	80000
			24	12600	10800	13000	300000	350000	280000	5000000	4800000	6100000	1000000	900000	1200000	50000	70000	30000	50000	80000	30000
			36	1460000	1500000	1700000	2600000	2700000	2300000	16000000	12000000	18500000	3400000	3000000	4000000	12000	10000	15000	3000	3500	4000
			48	8800000	12200000	10500000	5000000	5500000	4800000	9000000	8000000	7000000	1600000	1500000	1800000	32000	30000	40000	3000	5000	5000
			60	800000	800000	740000	4000000	3500000	4100000	2000000	2500000	3000000	400000	300000	350000	400000	350000	420000	2200	1800	2500
			72	480000	440000	500000	700000	650000	710000	1700000	1000000	1800000	250000	200000	300000	1100000	1000000	900000	1800	3000	3200
