# Supplementary material for: Zika virus causes placental pyroptosis and associated adverse fetal outcomes by activating GSDME
Source: eLife. 2022 Aug 16;11:e73792. doi: 10.7554/eLife.73792 (PMC9381041; doi:10.7554/eLife.73792)
Supplement: Figure 3—source data 1. [file elife-73792-fig3-data1.zip]

Archive with 79 entries (72 files):
- Figure 3-source data 1/
- Figure 3-source data 1/Fig 3A/
- Figure 3-source data 1/Fig 3A/devd zikv.tif
- Figure 3-source data 1/Fig 3A/dmso zikv.tif
- Figure 3-source data 1/Fig 3A/dmso.tif
- Figure 3-source data 1/Fig 3A/gsk872 zikv.tif
- Figure 3-source data 1/Fig 3A/mock.tif
- Figure 3-source data 1/Fig 3A/vad zikv.tif
- Figure 3-source data 1/Fig 3A/vx765 zikv.tif
- Figure 3-source data 1/Fig 3A/zikv.tif
- Figure 3-source data 1/Fig 3B.xlsx
- Figure 3-source data 1/Fig 3C/
- Figure 3-source data 1/Fig 3C/Figure 3C Cleaved-caspase-3-labeled.tif
- Figure 3-source data 1/Fig 3C/Figure 3C Cleaved-caspase-3-raw.tif
- Figure 3-source data 1/Fig 3C/Figure 3C GAPDH-labeled.tif
- Figure 3-source data 1/Fig 3C/Figure 3C GAPDH-raw.tif
- Figure 3-source data 1/Fig 3C/Figure 3C GSDME-labeled.tif
- Figure 3-source data 1/Fig 3C/Figure 3C GSDME-raw.tif
- Figure 3-source data 1/Fig 3C/Figure 3C NS5-labeled.tif
- Figure 3-source data 1/Fig 3C/Figure 3C NS5-raw.tif
- Figure 3-source data 1/Fig 3C/Figure 3C Pro-caspase-3-labeled.tif
- Figure 3-source data 1/Fig 3C/Figure 3C Pro-caspase-3-raw.tif
- Figure 3-source data 1/fig 3D/
- Figure 3-source data 1/fig 3D/dmso zikv.tif
- Figure 3-source data 1/fig 3D/dmso.tif
- Figure 3-source data 1/fig 3D/ietd zikv.tif
- Figure 3-source data 1/fig 3D/lehd zikv.tif
- Figure 3-source data 1/fig 3D/mock.tif
- Figure 3-source data 1/fig 3D/zikv.tif
- Figure 3-source data 1/Fig 3E.xlsx
- Figure 3-source data 1/Fig 3F/
- Figure 3-source data 1/Fig 3F/caspase9 cl.tif
- Figure 3-source data 1/Fig 3F/Figure 3F Cleaved-caspase-8-labeled.tif
- Figure 3-source data 1/Fig 3F/Figure 3F Cleaved-caspase-8-raw.tif
- Figure 3-source data 1/Fig 3F/Figure 3F Cleaved-caspase-9-labeled.tif
- Figure 3-source data 1/Fig 3F/Figure 3F GAPDH-labeled.tif
- Figure 3-source data 1/Fig 3F/Figure 3F GSDME-labeled.tif
- Figure 3-source data 1/Fig 3F/Figure 3F NS5-labeled.tif
- Figure 3-source data 1/Fig 3F/Figure 3F Pro-caspase-8-labeled.tif
- Figure 3-source data 1/Fig 3F/Figure 3F Pro-caspase-8-raw.tif
- Figure 3-source data 1/Fig 3F/Figure 3F Pro-caspase-9-labeled.tif
- Figure 3-source data 1/Fig 3F/Figure 3F Pro-caspase-9-raw.tif
- Figure 3-source data 1/Fig 3F/GAPDH.tif
- Figure 3-source data 1/Fig 3F/GSDME.tif
- Figure 3-source data 1/Fig 3F/NS5.tif
- Figure 3-source data 1/Fig 3G.xlsx
- Figure 3-source data 1/Fig 3H/
- Figure 3-source data 1/Fig 3H/Figure 3H Cleaved-caspase-1-labeled.tif
- Figure 3-source data 1/Fig 3H/Figure 3H Cleaved-caspase-1-raw.tif
- Figure 3-source data 1/Fig 3H/Figure 3H Cleaved-caspase-3-labeled.tif
- Figure 3-source data 1/Fig 3H/Figure 3H Cleaved-caspase-3-raw.tif
- Figure 3-source data 1/Fig 3H/Figure 3H Cleaved-caspase-8-labeled.tif
- Figure 3-source data 1/Fig 3H/Figure 3H Cleaved-caspase-8-raw.Tif
- Figure 3-source data 1/Fig 3H/Figure 3H GAPDH-labeled.tif
- Figure 3-source data 1/Fig 3H/Figure 3H GAPDH-raw.tif
- Figure 3-source data 1/Fig 3H/Figure 3H GSDME-labeled.tif
- Figure 3-source data 1/Fig 3H/Figure 3H GSDME-raw.tif
- Figure 3-source data 1/Fig 3H/Figure 3H NS5-labeled.tif
- Figure 3-source data 1/Fig 3H/Figure 3H NS5-raw.Tif
- Figure 3-source data 1/Fig 3H/Figure 3H Pro-caspase-1-labeled.tif
- Figure 3-source data 1/Fig 3H/Figure 3H Pro-caspase-1-raw.tif
- Figure 3-source data 1/Fig 3H/Figure 3H Pro-caspase-3-labeled.tif
- Figure 3-source data 1/Fig 3H/Figure 3H Pro-caspase-3-raw.tif
- Figure 3-source data 1/Fig 3H/Figure 3H Pro-caspase-8-labeled.tif
- Figure 3-source data 1/Fig 3H/Figure 3H Pro-caspase-8-raw.Tif
- Figure 3-source data 1/Fig 3I/
- Figure 3-source data 1/Fig 3I/Figure 3L Cleaved-caspase-8-labeled.tif
- Figure 3-source data 1/Fig 3I/Figure 3L Cleaved-caspase-8-raw.tif
- Figure 3-source data 1/Fig 3I/Figure 3L GAPDH-labeled.tif
- Figure 3-source data 1/Fig 3I/Figure 3L GAPDH-raw.tif
- Figure 3-source data 1/Fig 3I/Figure 3L GSDME-labeled.tif
- Figure 3-source data 1/Fig 3I/Figure 3L GSDME-raw.tif
- Figure 3-source data 1/Fig 3I/Figure 3L NS5-labeled.tif
- Figure 3-source data 1/Fig 3I/Figure 3L NS5-raw.tif
- Figure 3-source data 1/Fig 3I/Figure 3L Pro-caspase-8-labeled.tif
- Figure 3-source data 1/Fig 3I/Figure 3L Pro-caspase-8-raw.tif
- Figure 3-source data 1/Fig 3I.xlsx
- Figure 3-source data 1/Fig 3J.xlsx
- Figure 3-source data 1/Fig 3K.xlsx
