# Supplementary material for: Zika virus causes placental pyroptosis and associated adverse fetal outcomes by activating GSDME
Source: eLife. 2022 Aug 16;11:e73792. doi: 10.7554/eLife.73792 (PMC9381041; doi:10.7554/eLife.73792)
Supplement: Figure 3—source data 1. [file elife-73792-fig3-data1.zip › Figure 3-source data 1/Fig 3I.xlsx]

## Sheet: Sheet1
Mock	ZIKV
1.91	86.46
1.08	93.2
0.97	106.12
