# Supplementary material for: Zika virus causes placental pyroptosis and associated adverse fetal outcomes by activating GSDME
Source: eLife. 2022 Aug 16;11:e73792. doi: 10.7554/eLife.73792 (PMC9381041; doi:10.7554/eLife.73792)
Supplement: Figure 3—figure supplement 1—source data 1. [file elife-73792-fig3-figsupp1-data1.zip]

Archive with 29 entries (26 files):
- Figure 3-figure supplement 1-source data/
- Figure 3-figure supplement 1-source data/1a/
- Figure 3-figure supplement 1-source data/1a/Figure 3-figure supplement 1 Cleaved caspase-3-labeled.tif
- Figure 3-figure supplement 1-source data/1a/Figure 3-figure supplement 1 Cleaved caspase-3-raw.tif
- Figure 3-figure supplement 1-source data/1a/Figure 3-figure supplement 1 GAPDH-labeled.tif
- Figure 3-figure supplement 1-source data/1a/Figure 3-figure supplement 1 GAPDH-raw.tif.tif
- Figure 3-figure supplement 1-source data/1a/Figure 3-figure supplement 1 GSDME-labeled.tif
- Figure 3-figure supplement 1-source data/1a/Figure 3-figure supplement 1 GSDME-raw.tif.tif
- Figure 3-figure supplement 1-source data/1a/Figure 3-figure supplement 1 NS5-labeled.tif
- Figure 3-figure supplement 1-source data/1a/Figure 3-figure supplement 1 NS5-raw.tif
- Figure 3-figure supplement 1-source data/1a/Figure 3-figure supplement 1 Pro-caspase-3-labeled.tif
- Figure 3-figure supplement 1-source data/1a/Figure 3-figure supplement 1 Pro-caspase-3-raw.tif
- Figure 3-figure supplement 1-source data/1b.xlsx
- Figure 3-figure supplement 1-source data/1c/
- Figure 3-figure supplement 1-source data/1c/Figure 3-figure supplement 2  caspase-9-labeled.tif
- Figure 3-figure supplement 1-source data/1c/Figure 3-figure supplement 2  caspase-9-raw.tif
- Figure 3-figure supplement 1-source data/1c/Figure 3-figure supplement 2 Cleaved caspase-8-labeled.tif
- Figure 3-figure supplement 1-source data/1c/Figure 3-figure supplement 2 Cleaved caspase-8-raw.tif
- Figure 3-figure supplement 1-source data/1c/Figure 3-figure supplement 2 GAPDH-labeled.tif
- Figure 3-figure supplement 1-source data/1c/Figure 3-figure supplement 2 GAPDH-raw.tif
- Figure 3-figure supplement 1-source data/1c/Figure 3-figure supplement 2 GSDME-labeled.tif
- Figure 3-figure supplement 1-source data/1c/Figure 3-figure supplement 2 GSDME-raw.tif
- Figure 3-figure supplement 1-source data/1c/Figure 3-figure supplement 2 NS5-labeled.tif
- Figure 3-figure supplement 1-source data/1c/Figure 3-figure supplement 2 NS5-raw.tif
- Figure 3-figure supplement 1-source data/1c/Figure 3-figure supplement 2 Pro caspase-8-labeled.tif
- Figure 3-figure supplement 1-source data/1c/Figure 3-figure supplement 2 Pro caspase-8-raw.tif
- Figure 3-figure supplement 1-source data/1d.xlsx
- Figure 3-figure supplement 1-source data/1e.xlsx
- Figure 3-figure supplement 1-source data/1f.xlsx
