# Supplementary material for: Zika virus causes placental pyroptosis and associated adverse fetal outcomes by activating GSDME
Source: eLife. 2022 Aug 16;11:e73792. doi: 10.7554/eLife.73792 (PMC9381041; doi:10.7554/eLife.73792)
Supplement: Figure 3—figure supplement 1—source data 1. [file elife-73792-fig3-figsupp1-data1.zip › Figure 3-figure supplement 1-source data/1e.xlsx]

## Sheet: Sheet1
	Mock			ZIKV
WT	0.18	0.22	0.25	1.24	1.43	1.52
CASP1-KO	0.3	0.21	0.15	1.53	1.32	1.24
CASP3-KO	0.26	0.18	0.11	0.15	0.27	0.3
CASP8-KO	0.21	0.22	0.16	0.46	0.59	0.53
