# Supplementary material for: Zika virus causes placental pyroptosis and associated adverse fetal outcomes by activating GSDME
Source: eLife. 2022 Aug 16;11:e73792. doi: 10.7554/eLife.73792 (PMC9381041; doi:10.7554/eLife.73792)
Supplement: Figure 3—figure supplement 1—source data 1. [file elife-73792-fig3-figsupp1-data1.zip › Figure 3-figure supplement 1-source data/1f.xlsx]

## Sheet: Sheet1
Mock	ZIKV	DMSO	DMSO+ZIKV	R-7050+ZIKV
0.17	1.01	0.1	0.89	0.27
0.21	1.13	0.15	1.21	0.13
0.12	0.95	0.14	1.03	0.22
