# Supplementary material for: Zika virus causes placental pyroptosis and associated adverse fetal outcomes by activating GSDME
Source: eLife. 2022 Aug 16;11:e73792. doi: 10.7554/eLife.73792 (PMC9381041; doi:10.7554/eLife.73792)
Supplement: Figure 4—source data 1. [file elife-73792-fig4-data1.zip]

Archive with 81 entries (74 files):
- Figure 4-source data 1/
- Figure 4-source data 1/Fig 4A/
- Figure 4-source data 1/Fig 4A/3 utr.tif
- Figure 4-source data 1/Fig 4A/5 utr.tif
- Figure 4-source data 1/Fig 4A/control.tif
- Figure 4-source data 1/Fig 4A/lipo2000.tif
- Figure 4-source data 1/Fig 4B.xlsx
- Figure 4-source data 1/Fig 4C/
- Figure 4-source data 1/Fig 4C/Figure 4C Cleased-caspase-8-labeled.tif
- Figure 4-source data 1/Fig 4C/Figure 4C Cleased-caspase-8-raw.tif
- Figure 4-source data 1/Fig 4C/Figure 4C Cleaved-caspase-3-labeled.tif
- Figure 4-source data 1/Fig 4C/Figure 4C Cleaved-caspase-3-raw.tif
- Figure 4-source data 1/Fig 4C/Figure 4C GAPDH-labeled.tif
- Figure 4-source data 1/Fig 4C/Figure 4C GAPDH-raw.tif
- Figure 4-source data 1/Fig 4C/Figure 4C GSDME-labeled.tif
- Figure 4-source data 1/Fig 4C/Figure 4C GSDME-raw.tif
- Figure 4-source data 1/Fig 4C/Figure 4C Pro-caspase-3-labeled.tif
- Figure 4-source data 1/Fig 4C/Figure 4C Pro-caspase-3-raw.tif
- Figure 4-source data 1/Fig 4C/Figure 4C Pro-caspase-8-labeled.tif
- Figure 4-source data 1/Fig 4C/Figure 4C Pro-caspase-8-raw.tif
- Figure 4-source data 1/Fig 4D/
- Figure 4-source data 1/Fig 4D/rig i kc zikv.tif
- Figure 4-source data 1/Fig 4D/rigi kd mock.tif
- Figure 4-source data 1/Fig 4D/tlr7 kd mock.tif
- Figure 4-source data 1/Fig 4D/tlr7 kd zikv.tif
- Figure 4-source data 1/Fig 4D/tlr8 kd mock.tif
- Figure 4-source data 1/Fig 4D/tlr8 kd zikv.tif
- Figure 4-source data 1/Fig 4D/wt mock.tif
- Figure 4-source data 1/Fig 4D/wt zikv.tif
- Figure 4-source data 1/Fig 4E.xlsx
- Figure 4-source data 1/Fig 4F/
- Figure 4-source data 1/Fig 4F/Figure 4F Cleaved-caspase-3-labeled.tif
- Figure 4-source data 1/Fig 4F/Figure 4F Cleaved-caspase-3-raw.tif
- Figure 4-source data 1/Fig 4F/Figure 4F Cleaved-caspase-8-labeled.tif
- Figure 4-source data 1/Fig 4F/Figure 4F Cleaved-caspase-8-raw.tif.tif
- Figure 4-source data 1/Fig 4F/Figure 4F GAPDH-labeled.tif
- Figure 4-source data 1/Fig 4F/Figure 4F GAPDH-raw.tif
- Figure 4-source data 1/Fig 4F/Figure 4F GSDME-labeled.tif
- Figure 4-source data 1/Fig 4F/Figure 4F GSDME-raw.tif
- Figure 4-source data 1/Fig 4F/Figure 4F NS5-labeled.tif
- Figure 4-source data 1/Fig 4F/Figure 4F NS5-raw.tif
- Figure 4-source data 1/Fig 4F/Figure 4F Pro-caspase-3-labeled.tif
- Figure 4-source data 1/Fig 4F/Figure 4F Pro-caspase-3-raw.tif
- Figure 4-source data 1/Fig 4F/Figure 4F Pro-caspase-8-labeled.tif
- Figure 4-source data 1/Fig 4F/Figure 4F Pro-caspase-8-raw.tif
- Figure 4-source data 1/Fig 4G.xlsx
- Figure 4-source data 1/Fig 4H/
- Figure 4-source data 1/Fig 4H/Figure 4H Cleaved-caspase-3-labeled.tif
- Figure 4-source data 1/Fig 4H/Figure 4H Cleaved-caspase-3-raw.Tif
- Figure 4-source data 1/Fig 4H/Figure 4H Cleaved-caspase-8-label.tif
- Figure 4-source data 1/Fig 4H/Figure 4H Cleaved-caspase-8-raw.tif.tif
- Figure 4-source data 1/Fig 4H/Figure 4H GAPDH-labeled.tif
- Figure 4-source data 1/Fig 4H/Figure 4H GAPDH-raw.tif
- Figure 4-source data 1/Fig 4H/Figure 4H GSDME-labeled.tif
- Figure 4-source data 1/Fig 4H/Figure 4H GSDME-raw.tif
- Figure 4-source data 1/Fig 4H/Figure 4H MAVS-labeled.tif
- Figure 4-source data 1/Fig 4H/Figure 4H MAVS-raw.tif
- Figure 4-source data 1/Fig 4H/Figure 4H MDA5-labeled.tif
- Figure 4-source data 1/Fig 4H/Figure 4H MDA5-raw.Tif
- Figure 4-source data 1/Fig 4H/Figure 4H NS5-labeled.tif
- Figure 4-source data 1/Fig 4H/Figure 4H NS5-raw.Tif
- Figure 4-source data 1/Fig 4H/Figure 4H Pro-caspase-3-labeled.tif
- Figure 4-source data 1/Fig 4H/Figure 4H Pro-caspase-3-raw.tif
- Figure 4-source data 1/Fig 4H/Figure 4H Pro-caspase-8-labeled.tif
- Figure 4-source data 1/Fig 4H/Figure 4H Pro-caspase-8-raw.tif
- Figure 4-source data 1/Fig 4H/Figure 4H RIG-I-labeled.tif
- Figure 4-source data 1/Fig 4H/Figure 4H RIG-I-raw.Tif
- Figure 4-source data 1/Fig 4I.xlsx
- Figure 4-source data 1/Fig 4J/
- Figure 4-source data 1/Fig 4J/Figure 4J Cleaved-caspase-3-labeled.tif
- Figure 4-source data 1/Fig 4J/Figure 4J Cleaved-caspase-3-raw.tif
- Figure 4-source data 1/Fig 4J/Figure 4J GAPDH-labeled.tif
- Figure 4-source data 1/Fig 4J/Figure 4J GAPDH-raw.tif
- Figure 4-source data 1/Fig 4J/Figure 4J GSDME-labeled.tif
- Figure 4-source data 1/Fig 4J/Figure 4J GSDME-raw.tif
- Figure 4-source data 1/Fig 4J/Figure 4J Pro-caspase-3-labeled.tif
- Figure 4-source data 1/Fig 4J/Figure 4J Pro-caspase-3-raw.tif
- Figure 4-source data 1/Fig 4J/Figure 4J RIG-I-labeled.tif
- Figure 4-source data 1/Fig 4J/Figure 4J RIG-I-raw.tif
- Figure 4-source data 1/Fig 4K.xlsx
- Figure 4-source data 1/Fig 4L.xlsx
