# Supplementary material for: Zika virus causes placental pyroptosis and associated adverse fetal outcomes by activating GSDME
Source: eLife. 2022 Aug 16;11:e73792. doi: 10.7554/eLife.73792 (PMC9381041; doi:10.7554/eLife.73792)
Supplement: Figure 4—source data 1. [file elife-73792-fig4-data1.zip › Figure 4-source data 1/Fig 4K.xlsx]

## Sheet: Sheet1
	Mock			ZIKV
WT	0.98	0.99	1.03	91.83	106.94	83.56
RIG-I-KO	1.51	1.4	0.96	8.37	13.45	8.74
