# Supplementary material for: Zika virus causes placental pyroptosis and associated adverse fetal outcomes by activating GSDME
Source: eLife. 2022 Aug 16;11:e73792. doi: 10.7554/eLife.73792 (PMC9381041; doi:10.7554/eLife.73792)
Supplement: Figure 4—source data 1. [file elife-73792-fig4-data1.zip › Figure 4-source data 1/Fig 4L.xlsx]

## Sheet: Sheet1
	Mock			ZIKV
WT	11.94	14.32	9.95	23.46	23.07	24.65
RIG-I-KO	12.01	11.18	13.53	12.34	10.41	13.92
