# Supplementary material for: Zika virus causes placental pyroptosis and associated adverse fetal outcomes by activating GSDME
Source: eLife. 2022 Aug 16;11:e73792. doi: 10.7554/eLife.73792 (PMC9381041; doi:10.7554/eLife.73792)
Supplement: Figure 4—figure supplement 1—source data 1. [file elife-73792-fig4-figsupp1-data1.zip]

Archive with 17 entries (14 files):
- Figure 4-figure supplement 1-source data/
- Figure 4-figure supplement 1-source data/1a/
- Figure 4-figure supplement 1-source data/1a/Figure 4-figure supplement 1 GAPDH-labeled.tif
- Figure 4-figure supplement 1-source data/1a/Figure 4-figure supplement 1 GAPDH-raw.tif
- Figure 4-figure supplement 1-source data/1a/Figure 4-figure supplement 1 GSDME-labeled.tif
- Figure 4-figure supplement 1-source data/1a/Figure 4-figure supplement 1 GSDME-raw.tif
- Figure 4-figure supplement 1-source data/1a/Figure 4-figure supplement 1 NS5-labeled.tif
- Figure 4-figure supplement 1-source data/1a/Figure 4-figure supplement 1 NS5-raw.tif
- Figure 4-figure supplement 1-source data/1b.xlsx
- Figure 4-figure supplement 1-source data/1c/
- Figure 4-figure supplement 1-source data/1c/Figure 4-figure supplement 2 FLAG-labeled.tif
- Figure 4-figure supplement 1-source data/1c/Figure 4-figure supplement 2 FLAG-raw.tif
- Figure 4-figure supplement 1-source data/1c/Figure 4-figure supplement 2 GAPDH-labeled.tif
- Figure 4-figure supplement 1-source data/1c/Figure 4-figure supplement 2 GAPDH-raw.tif
- Figure 4-figure supplement 1-source data/1c/Figure 4-figure supplement 2 GSDME-labeled.tif
- Figure 4-figure supplement 1-source data/1c/Figure 4-figure supplement 2 GSDME-raw.tif
- Figure 4-figure supplement 1-source data/1d.xlsx
