# Supplementary material for: Zika virus causes placental pyroptosis and associated adverse fetal outcomes by activating GSDME
Source: eLife. 2022 Aug 16;11:e73792. doi: 10.7554/eLife.73792 (PMC9381041; doi:10.7554/eLife.73792)
Supplement: Figure 4—figure supplement 2—source data 1. [file elife-73792-fig4-figsupp2-data1.zip]

Archive with 28 entries (24 files):
- Figure 4-figure supplement 2-source data/
- Figure 4-figure supplement 2-source data/2a/
- Figure 4-figure supplement 2-source data/2a/Figure 4-figure supplement 2 RIG-I-GAPDH-labeled.tif
- Figure 4-figure supplement 2-source data/2a/Figure 4-figure supplement 2 RIG-I-GAPDH-RAW.tif
- Figure 4-figure supplement 2-source data/2a/Figure 4-figure supplement 2 RIG-I-labeled.tif
- Figure 4-figure supplement 2-source data/2a/Figure 4-figure supplement 2 RIG-I-RAW.tif
- Figure 4-figure supplement 2-source data/2a/Figure 4-figure supplement 2 TLR7-GAPDH-LABELED.tif
- Figure 4-figure supplement 2-source data/2a/Figure 4-figure supplement 2 TLR7-GAPDH-RAW.tif
- Figure 4-figure supplement 2-source data/2a/Figure 4-figure supplement 2 TLR7-LABELED.tif
- Figure 4-figure supplement 2-source data/2a/Figure 4-figure supplement 2 TLR7-RAW.tif.tif
- Figure 4-figure supplement 2-source data/2a/Figure 4-figure supplement 2 TLR8-GAPDH-LABELED.tif
- Figure 4-figure supplement 2-source data/2a/Figure 4-figure supplement 2 TLR8-GAPDH-RAW.tif.tif
- Figure 4-figure supplement 2-source data/2a/Figure 4-figure supplement 2 TLR8-LABELED.tif
- Figure 4-figure supplement 2-source data/2a/Figure 4-figure supplement 2 TLR8-RAW.tif.tif
- Figure 4-figure supplement 2-source data/2b.xlsx
- Figure 4-figure supplement 2-source data/2c/
- Figure 4-figure supplement 2-source data/2c/Figure 4-figure supplement 2C GAPDH-labeled.tif
- Figure 4-figure supplement 2-source data/2c/Figure 4-figure supplement 2C GAPDH-raw.tif
- Figure 4-figure supplement 2-source data/2c/Figure 4-figure supplement 2C GSDME-labeled.tif
- Figure 4-figure supplement 2-source data/2c/Figure 4-figure supplement 2C GSDME-raw.tif
- Figure 4-figure supplement 2-source data/2c/Figure 4-figure supplement 2C RIG-I-LABELED.tif
- Figure 4-figure supplement 2-source data/2c/Figure 4-figure supplement 2C RIG-I-raw.tif
- Figure 4-figure supplement 2-source data/2d.xlsx
- Figure 4-figure supplement 2-source data/2e/
- Figure 4-figure supplement 2-source data/2e/Figure 4-figure supplement 2E GAPDH-labeled.tif
- Figure 4-figure supplement 2-source data/2e/Figure 4-figure supplement 2E GSDME-LABELED.tif
- Figure 4-figure supplement 2-source data/2e/GAPDH.tif
- Figure 4-figure supplement 2-source data/2e/GSDME.tif
