# Supplementary material for: Zika virus causes placental pyroptosis and associated adverse fetal outcomes by activating GSDME
Source: eLife. 2022 Aug 16;11:e73792. doi: 10.7554/eLife.73792 (PMC9381041; doi:10.7554/eLife.73792)
Supplement: Figure 4—figure supplement 2—source data 1. [file elife-73792-fig4-figsupp2-data1.zip › Figure 4-figure supplement 2-source data/2b.xlsx]

## Sheet: Sheet1
	Control	Lipo2000	poly(I:C)	hRIG-IN
LDH	1.13	1.25	43.96	33.32
	0.95	1.39	38.73	45.21
	1.4	1.51	48.62	39.75
ATP	97.56	95.54	43.99	49.28
	96.37	94.29	48.37	51.31
	99.21	96.75	40.68	40.27
