# Supplementary material for: Zika virus causes placental pyroptosis and associated adverse fetal outcomes by activating GSDME
Source: eLife. 2022 Aug 16;11:e73792. doi: 10.7554/eLife.73792 (PMC9381041; doi:10.7554/eLife.73792)
Supplement: Figure 4—figure supplement 2—source data 1. [file elife-73792-fig4-figsupp2-data1.zip › Figure 4-figure supplement 2-source data/2d.xlsx]

## Sheet: Sheet1
	5'utr	-	+	-	+
	IFNAR1 antibody	-	-	+	+
	,LDH	0.89	45.12	1.34	44.53
		1.02	42.34	0.98	39.74
		1.24	40.96	1.16	41.46
	ATP	97.56	40.23	95.47	38.94
		96.22	38.64	97.3	42.37
		97.34	39.48	96.62	37.26
