# Supplementary material for: Zika virus causes placental pyroptosis and associated adverse fetal outcomes by activating GSDME
Source: eLife. 2022 Aug 16;11:e73792. doi: 10.7554/eLife.73792 (PMC9381041; doi:10.7554/eLife.73792)
Supplement: Figure 5—source data 1. [file elife-73792-fig5-data1.zip]

Archive with 35 entries (31 files):
- Figure 5-source data 1/
- Figure 5-source data 1/Fig 5B/
- Figure 5-source data 1/Fig 5B/gsdme-ko mock.tif
- Figure 5-source data 1/Fig 5B/gsdme-ko zikv 1.tif
- Figure 5-source data 1/Fig 5B/gsdme-ko zikv 2.tif
- Figure 5-source data 1/Fig 5B/wt mock.tif
- Figure 5-source data 1/Fig 5B/wt zikv 1.tif
- Figure 5-source data 1/Fig 5B/wt zikv 2.tif
- Figure 5-source data 1/Fig 5D/
- Figure 5-source data 1/Fig 5D/eko MOCK junctional zone.tif
- Figure 5-source data 1/Fig 5D/eko zikv junctional zone.tif
- Figure 5-source data 1/Fig 5D/gsdme-ko mock placental labyrinth.tif
- Figure 5-source data 1/Fig 5D/gsdme-ko zikv placental labyrinth 1.tif
- Figure 5-source data 1/Fig 5D/gsdme-ko zikv placental labyrinth 2.tif
- Figure 5-source data 1/Fig 5D/wt MOCK junctional zone.tif
- Figure 5-source data 1/Fig 5D/wt mock placental labryinth.tif
- Figure 5-source data 1/Fig 5D/wt zikv junctional zone.tif
- Figure 5-source data 1/Fig 5D/wt zikv placental labryinth 1.tif
- Figure 5-source data 1/Fig 5D/wt zikv placental labryinth 2.tif
- Figure 5-source data 1/Fig 5E/
- Figure 5-source data 1/Fig 5E/6nc.tif
- Figure 5-source data 1/Fig 5E/gsdme-ko mock hoechst.tif
- Figure 5-source data 1/Fig 5E/gsdme-ko mock merge.tif
- Figure 5-source data 1/Fig 5E/gsdme-ko mock pi.tif
- Figure 5-source data 1/Fig 5E/gsdme-ko zikv hoechst.tif
- Figure 5-source data 1/Fig 5E/gsdme-ko zikv PI.tif
- Figure 5-source data 1/Fig 5E/wt mock hoechst.tif
- Figure 5-source data 1/Fig 5E/wt mock merge.tif
- Figure 5-source data 1/Fig 5E/wt mock pi.tif
- Figure 5-source data 1/Fig 5E/wt zikv hoechst.tif
- Figure 5-source data 1/Fig 5E/wt zikv merge.tif
- Figure 5-source data 1/Fig 5E/wt zikv pi.tif
- Figure 5-source data 1/Fig 5F.xlsx
- Figure 5-source data 1/Fig 5G.xlsx
- Figure 5-source data 1/Fig 5H.xlsx
