# Supplementary material for: Zika virus causes placental pyroptosis and associated adverse fetal outcomes by activating GSDME
Source: eLife. 2022 Aug 16;11:e73792. doi: 10.7554/eLife.73792 (PMC9381041; doi:10.7554/eLife.73792)
Supplement: Figure 5—source data 1. [file elife-73792-fig5-data1.zip › Figure 5-source data 1/Fig 5F.xlsx]

## Sheet: Sheet1
WT Mock	WT ZIKV	Gsdme-/- Mock	Gsdme-/- ZIKV
0	20.13	1.21	8.43
1.53	15.64	0	7.32
0.1	13.72	1.58	5.16
			50
