# Supplementary material for: Zika virus causes placental pyroptosis and associated adverse fetal outcomes by activating GSDME
Source: eLife. 2022 Aug 16;11:e73792. doi: 10.7554/eLife.73792 (PMC9381041; doi:10.7554/eLife.73792)
Supplement: Figure 5—figure supplement 1—source data 1. [file elife-73792-fig5-figsupp1-data1.zip]

Archive with 23 entries (20 files):
- Figure 5-figure supplement 1-source data/
- Figure 5-figure supplement 1-source data/1a/
- Figure 5-figure supplement 1-source data/1a/CK7.tif
- Figure 5-figure supplement 1-source data/1a/DAPI.tif
- Figure 5-figure supplement 1-source data/1a/MERGE.tif
- Figure 5-figure supplement 1-source data/1b.xlsx
- Figure 5-figure supplement 1-source data/1c/
- Figure 5-figure supplement 1-source data/1c/Figure 5-figure supplement 1C Cleaved-caspase-3-labeled.tif
- Figure 5-figure supplement 1-source data/1c/Figure 5-figure supplement 1C Cleaved-caspase-3-raw.Tif
- Figure 5-figure supplement 1-source data/1c/Figure 5-figure supplement 1C Cleaved-caspase-8-labeled.tif
- Figure 5-figure supplement 1-source data/1c/Figure 5-figure supplement 1C Cleaved-caspase-8-raw.tif
- Figure 5-figure supplement 1-source data/1c/Figure 5-figure supplement 1C GAPDH-labeled.tif
- Figure 5-figure supplement 1-source data/1c/Figure 5-figure supplement 1C GAPDH-raw.tif
- Figure 5-figure supplement 1-source data/1c/Figure 5-figure supplement 1C GSDME-LABELED.tif
- Figure 5-figure supplement 1-source data/1c/Figure 5-figure supplement 1C GSDME-raw.tif
- Figure 5-figure supplement 1-source data/1c/Figure 5-figure supplement 1C NS5-labeled.tif
- Figure 5-figure supplement 1-source data/1c/Figure 5-figure supplement 1C NS5-raw.tif
- Figure 5-figure supplement 1-source data/1c/Figure 5-figure supplement 1C Pro-caspase-3-labeled.tif
- Figure 5-figure supplement 1-source data/1c/Figure 5-figure supplement 1C Pro-caspase-3-raw.tif
- Figure 5-figure supplement 1-source data/1c/Figure 5-figure supplement 1C Pro-caspase-8-labeled.tif
- Figure 5-figure supplement 1-source data/1c/Figure 5-figure supplement 1C Pro-caspase-8-raw.tif
- Figure 5-figure supplement 1-source data/1c/Figure 5-figure supplement 1C RIG-I-labeled.tif
- Figure 5-figure supplement 1-source data/1c/Figure 5-figure supplement 1C RIG-I-raw.tif
