# Supplementary material for: Zika virus causes placental pyroptosis and associated adverse fetal outcomes by activating GSDME
Source: eLife. 2022 Aug 16;11:e73792. doi: 10.7554/eLife.73792 (PMC9381041; doi:10.7554/eLife.73792)
Supplement: Figure 5—figure supplement 2—source data 1. [file elife-73792-fig5-figsupp2-data1.zip]

Archive with 3 entries (2 files):
- Figure 5-figure supplement 2-source data/
- Figure 5-figure supplement 2-source data/2a.xlsx
- Figure 5-figure supplement 2-source data/2c.xlsx
