# Supplementary material for: Zika virus causes placental pyroptosis and associated adverse fetal outcomes by activating GSDME
Source: eLife. 2022 Aug 16;11:e73792. doi: 10.7554/eLife.73792 (PMC9381041; doi:10.7554/eLife.73792)
Supplement: Figure 5—figure supplement 2—source data 1. [file elife-73792-fig5-figsupp2-data1.zip › Figure 5-figure supplement 2-source data/2a.xlsx]

## Sheet: Sheet1
	dpi	WT									Gsdme-/-
	0	100	100	100	100	100	100	100	100		100	100	100	100	100	100	100	100	100
	1	100.788	103.648	104.008	105.18	112.067	101.963	101.2	102.871		105.408	104.712	106.292	102.533	105.902	108.522	113.553	105.674	107.413
	2	108.669	106.317	108.264	102.072	115.385	101.689	99.4222	103.876		105.408	103.284	104.958	103.493	109.461	109.531	109.956	105.989	108.358
	3	113.646	112.1	112.397	108.108	125	111.872	108.444	114.832		110.907	108.329	108.333	113.537	120.375	115.105	113.158	116.627	115.423
	4	120.282	116.103	113.636	117.117	134.615	120.548	116.444	101.435		114.574	116.135	120	122.271	125.995	123.183	112.281	122.143	114.428
	5	124.43	121.441	118.595	119.369	146.635	132.42	122.222	128.708		116.865	124.703	125	128.821	129.274	127.221	117.105	126.084	121.393
	6	132.725	128.559	121.074	127.027	151.923	126.941	122.667	126.794		121.448	128.51	135	141.921	137.705	134.087	122.368	137.904	127.861
