# Supplementary material for: Zika virus causes placental pyroptosis and associated adverse fetal outcomes by activating GSDME
Source: eLife. 2022 Aug 16;11:e73792. doi: 10.7554/eLife.73792 (PMC9381041; doi:10.7554/eLife.73792)
Supplement: Figure 5—figure supplement 2—source data 1. [file elife-73792-fig5-figsupp2-data1.zip › Figure 5-figure supplement 2-source data/2c.xlsx]

## Sheet: Sheet1
		WT Mock	WT ZIKV	Gsdme-/- Mock	Gsdme-/- ZIKV
		0.96	0.61	1.12	0.55
		0.94	0.7	1.09	0.49
		0.98	0.65	0.98	0.62
		0.96	0.55	0.97	0.68
		0.95	0.51	0.87	0.56
		0.96	0.7	0.84	0.55
		0.95	0.55	0.99	0.35
		1	0.39	0.89	0.59
		1.03	0.44	1.12	0.48
		0.9	0.39	1.14	0.46
		0.96	0.76	1.17	0.44
		1	0.59	0.98	0.52
		1.07	0.69	0.99	0.51
		1.05	0.69	0.87	0.52
		1.07	0.71	0.79	0
		1.15	0	0.92	0
		0.92	0	0.99	0
		0.93	0	0.97	0
		0.94	0	0.95	0.95
		1.05	0	0.87	0.87
		1.14	0	0.86	0.98
		1.09	0	0.79	0.89
		0.99	0	0.98	0
		1.14	0	0.96	0.88
		1.25	0	1.23	0.98
		1.14	0	1.13	0.97
		1.16	0	0.91	0.79
		1.17	0	0.92	0.79
		1.14	0	0.93	0.96
		1.16	0	0.99	0.94
		1.17	0	0.87	0.94
		0.91	0	1.09	0.95
		0.92	0	0.89	0.98
		0.93	0	0.95	0.98
		0.99	0	1.05	0.88
		0.87	0	1.08	0.87
		1.09	0	0.89	0.85
		0.89	0	0.78	0.79
		0.95	0	0.99	0.85
		1.05	0	0.98	0.76
		1.08	0	0.89	0.99
		0.89	0	0.77	0.95
		0.78	0	0.79	1.12
		0.99	0	0.8	1.11
		0.98	0	0.98	1.15
		0.89	0	0.87	1.14
		0.96	0	0.97	1.17
		0.98	0	0.88	1.14
		0.87	0	0.99	1.21
		0.99	0	0.89	1.26
		1.06	0	0.96	1.22
		1.1	0	1.13	1.24
		0.88	0	1.17	1.21
		0.97	0	1.16	1.21
		0.99	0	1.21	1.2
		1	0	1.16	1
		1.09	0	0.97	1.01
		1.05	0	0.87	1.02
		0.88	0		1.02
		0.79	0		1.09
		1.12	0		0.99
		1.08	0		0.98
		0.97	0		0.87
		0.99	0		0.85
		0.88	0		0.89
			0		0.98
			0		0.96
			1.11		0.98
			0.89		0.77
			0.96		0.93
			0.98		0.83
			0.87		0.76
			0.99		0.87
			1.06		0.89
			1.1		0.99
			0.88		1.08
			0.97
			0.99
			1
			0.95
			0.89
			0.88
			0.79
			0.98
			0.98
			0.88
			0.79
			0.99
			0.97
			0.86
			0.85
			0.84
			0.82
			0.83
			0.87
			0.89
			0.98
			1.08
			1.19
			1.07
			1.09
			1.13
			1.15
			1.08
			1.08
			1.09
			0.89
			0.98
			0.87
