# Supplementary material for: Zika virus causes placental pyroptosis and associated adverse fetal outcomes by activating GSDME
Source: eLife. 2022 Aug 16;11:e73792. doi: 10.7554/eLife.73792 (PMC9381041; doi:10.7554/eLife.73792)
Supplement: Figure 6—source data 1. [file elife-73792-fig6-data1.zip]

Archive with 22 entries (18 files):
- Figure 6-source data 1/
- Figure 6-source data 1/Fig 6A.xlsx
- Figure 6-source data 1/Fig 6B.xlsx
- Figure 6-source data 1/Fig 6C/
- Figure 6-source data 1/Fig 6C/R-7050+ZIKV.tif
- Figure 6-source data 1/Fig 6C/vehicle+ZIKV.tif
- Figure 6-source data 1/Fig 6C/vehicle.tif
- Figure 6-source data 1/Fig 6E/
- Figure 6-source data 1/Fig 6E/R-7050+ZIKV.tif
- Figure 6-source data 1/Fig 6E/vehicle+zikv.tif
- Figure 6-source data 1/Fig 6E/vehicle.tif
- Figure 6-source data 1/Fig 6F/
- Figure 6-source data 1/Fig 6F/r-7050+zikv-DAPI.tif
- Figure 6-source data 1/Fig 6F/r-7050+zikv-Merge.tif
- Figure 6-source data 1/Fig 6F/r-7050+zikv-PI.tif
- Figure 6-source data 1/Fig 6F/vehicle+zikv-DAPI.tif
- Figure 6-source data 1/Fig 6F/vehicle+zikv-Merge.tif
- Figure 6-source data 1/Fig 6F/vehicle+zikv-PI.tif
- Figure 6-source data 1/Fig 6F/vehicle-DAPI.tif
- Figure 6-source data 1/Fig 6F/vehicle-Merge.tif
- Figure 6-source data 1/Fig 6F/vehicle-PI.tif
- Figure 6-source data 1/Fig 6G.xlsx
