# Supplementary material for: Zika virus causes placental pyroptosis and associated adverse fetal outcomes by activating GSDME
Source: eLife. 2022 Aug 16;11:e73792. doi: 10.7554/eLife.73792 (PMC9381041; doi:10.7554/eLife.73792)
Supplement: Figure 6—source data 1. [file elife-73792-fig6-data1.zip › Figure 6-source data 1/Fig 6A.xlsx]

## Sheet: Sheet1
Mock	ZIKV
1.12	4.68
0.95	3.22
0.97	6.73
1.56	8.16
1.38	7.51
0.79	6.35
		50
		50
		50
		50
		50
		50
		50
		50
		50
		50
			50
