# Supplementary material for: Zika virus causes placental pyroptosis and associated adverse fetal outcomes by activating GSDME
Source: eLife. 2022 Aug 16;11:e73792. doi: 10.7554/eLife.73792 (PMC9381041; doi:10.7554/eLife.73792)
Supplement: Figure 6—source data 1. [file elife-73792-fig6-data1.zip › Figure 6-source data 1/Fig 6B.xlsx]

## Sheet: Sheet1
Mock	ZIKV
3.16	8.5
3.92	6.44
2.26	8.34
4.48	8.21
3.48	8.07
3.08	4.17
		50
		50
		50
		50
		50
		50
		50
		50
		50
		50
			50
