# Supplementary material for: Zika virus causes placental pyroptosis and associated adverse fetal outcomes by activating GSDME
Source: eLife. 2022 Aug 16;11:e73792. doi: 10.7554/eLife.73792 (PMC9381041; doi:10.7554/eLife.73792)
Supplement: Figure 6—source data 1. [file elife-73792-fig6-data1.zip › Figure 6-source data 1/Fig 6G.xlsx]

## Sheet: Sheet1
Vehicle	Vehicle+ZIKV	R-7050+ZIKV
0.86	5.59	0.6
1.02	10.33	1.61
2.15	7.64	1.58
